# Supplementary material for: Can We Unambiguously Define the Dipole Moment of Molecules in the Condensed Phase?
Source: Molecules. 2025 Mar 30;30(7):1539. doi: 10.3390/molecules30071539 (PMC11990377; doi:10.3390/molecules30071539)
Supplement: Supplementary file 1 [file molecules-30-01539-s001.zip]

Archive with 1 entries (1 files):
- molecules-3513501-supplementary.pdf
